# Supplementary material for: Comparison of Clinical Outcomes, Visual Quality and Visual Function of Two Presbyopia-Correcting Intraocular Lenses Made from the Same Material, but with Different Design and Optics
Source: J Clin Med. 2021 Jul 24;10(15):3268. doi: 10.3390/jcm10153268 (PMC8347739; doi:10.3390/jcm10153268)
Supplement: Supplementary file 1 [file jcm-10-03268-s001.zip]

Archive with 1 entries (1 files):
- jcm-1264214-supplementary.pdf
